# Supplementary material for: In vivo simultaneous nonlinear absorption Raman and fluorescence (SNARF) imaging of mouse brain cortical structures
Source: Commun Biol. 2022 Mar 10;5:222. doi: 10.1038/s42003-022-03166-6 (PMC8913696; doi:10.1038/s42003-022-03166-6)
Supplement: Supplementary file 4 — Supplementary Data 1 [file 42003_2022_3166_MOESM4_ESM.xlsx]

## Sheet: figure1h SBR Calculation
Depth	Protein SBR	+-	Lipid SBR	+-	TAM SBR	+-	depth cutoff	SBR Cutoff
0	9.10878	2.0093	31.3905	12.3523	53.8574	32.2654	-20	2
20	8.09759	1.2885	29.145	6.10458	58.0783	15.0878	0	2
40	7.78568	1.29458	26.0822	5.96221	78.2744	1.81135	20	2
60	6.82927	0.774634	21.1275	3.19906	34.1675	19.6658	40	2
80	6.00167	0.934443	20.3301	3.97244	15.8443	2.34754	60	2
100	5.6013	0.95666	17.4835	3.75423	31.1148	14.0113	80	2
120	5.15509	1.36397	17.3834	5.63929	22.2863	8.31343	100	2
140	4.31294	0.881321	13.3037	3.81971	8.55971	3.48833	120	2
160	4.1397	1.43412	14.4063	6.65006	9.41424	7.09576	140	2
180	3.38315	0.551412	9.40842	1.68313	6.01938	0.980913	160	2
200	2.80625	0.347372	8.09602	1.11997	7.52218	0.692615	180	2
220	2.46995	0.235155	6.79803	0.995326	5.23816	0.800358	200	2
240	2.21637	0.171755	6.40061	0.829412	5.22777	0.946862	220	2
260	1.9618	0.135564	5.17432	0.456574	#DIV/0!	#DIV/0!	240	2
280	1.81739	0.197681	4.62271	0.346598	2.20307	0.261667	260	2
							280	2
							300	2

## Sheet: figure2e
Group	Ave Age	Total Average	+-	S/T Average	+-	Count			Y Age	Y S/T	M Age	M S/T	O Age	O S/T		Age
Young	41	371162	93758.3	3.39071	2.98461	10			37	8.57081	209	0	630	0		37
M. Aged	233	316320	58613.6	1.15606	1.2238	13			37	2.53649	209	0	630	0		37
Old	630.667	331281	81206.9	1.02115	2.08641	18			37	0	209	0	630	2.69687		37
									38	0	244	0.987818	630	0		38
									38	6.53362	244	0	630	8.40094		38
									38	6.46972	244	0	630	2.24924		38
									38	3.92197	244	1.99699	631	0		38
									38	3.44351	246	1.63364	631	0		38
									48	1.71938	246	3.57097	631	0		48
									48	0.711585	246	3.03458	631	2.76974		48
											246	2.05463	631	0		209
											246	0.8608	631	0.85162		209
											246	0.889298	631	0		209
													631	0		244
													631	1.19099		244
													631	0		244
													631	0.221276		244
													631	0		246
																246
																246
																246
																246
																246
																630
																630
																630
																630
																630
																630
																631
																631
																631
																631
																631
																631
																631
																631
																631
																631
																631
																631

## Sheet: figure2f
Age	Stalled Average	Stalled StDev	Flowing Average	Flowing StDev		Lower	Upper	S-count	F-count	S-Frequency	F-Frequency		Lower2	Upper2	S-count2	F-count2	S-relative2	F-relative2
38	2.62387	0.899803	3.22779	1.36321		0	0.5	0	0	0	0		0	1	1	0	0.0147059	0
246	2.97604	0.535309	3.10674	1.07218		0.5	1	1	0	0.0147059	0		1	2	7	39	0.102941	0.0840517
631	3.23602	0.336062	3.08348	1.49882		1	1.5	1	2	0.0147059	0.00431035		2	3	32	276	0.470588	0.594828
						1.5	2	6	33	0.0882353	0.0711207		3	4	26	147	0.382353	0.31681
						2	2.5	11	114	0.161765	0.24569		4	5	2	48	0.0294118	0.103448
						2.5	3	21	138	0.308824	0.297414		5	6	0	14	0	0.0301724
						3	3.5	16	77	0.235294	0.165948		6	7	0	16	0	0.0344828
						3.5	4	10	30	0.147059	0.0646552		7	8	0	5	0	0.0107759
						4	4.5	1	19	0.0147059	0.0409483		8	9	0	0	0	0
						4.5	5	1	14	0.0147059	0.0301724		9	10	0	0	0	0
						5	5.5	0	7	0	0.0150862
						5.5	6	0	4	0	0.00862069
						6	6.5	0	4	0	0.00862069
						6.5	7	0	9	0	0.0193966
						7	7.5	0	2	0	0.00431035
						7.5	8	0	6	0	0.012931
						8	8.5	0	1	0	0.00215517
						8.5	9	0	0	0	0
						9	9.5	0	0	0	0
						9.5	10	0	0	0	0

## Sheet: figure2h
Slice	Stage pos	Transition	WBC	WBC norm	RBC	RBC norm			Calib Stage pos	Calib transition		slope	intercept
1	15.65	3052.27	60.569	0.0307596	62.459	0.0191196			15.889	2913		-582.734	12172.1
2	15.665	3043.53	82.329	0.0418103	98.005	0.0300007			15.75	2994
3	15.68	3034.79	103.816	0.0527223	149.74	0.0458375
4	15.695	3026.05	132.27	0.0671725	216.099	0.066151
5	15.71	3017.31	170.66	0.0866687	258.246	0.0790528
6	15.725	3008.57	231.42	0.117525	374.194	0.114546
7	15.74	2999.83	311.725	0.158308	493.462	0.151056
8	15.755	2991.09	433.284	0.220041	680.039	0.20817
9	15.77	2982.35	587.865	0.298544	916.165	0.280451
10	15.785	2973.6	776.315	0.394247	1170.53	0.358315
11	15.8	2964.86	987.789	0.501643	1504.31	0.460489
12	15.815	2956.12	1216.09	0.617582	1754.43	0.537056
13	15.83	2947.38	1475.87	0.749511	2067.5	0.632892
14	15.845	2938.64	1726.61	0.876848	2502.23	0.765969
15	15.86	2929.9	1924.43	0.977313	2884.45	0.882973
16	15.875	2921.16	1969.11	1	3130.51	0.958294
17	15.89	2912.42	1891.03	0.960347	3109.96	0.952004
18	15.905	2903.68	1789.22	0.908646	3266.76	1
19	15.92	2894.94	1672.59	0.849417	3161.32	0.967726
20	15.935	2886.19	1519.06	0.771445	3186.68	0.975488
21	15.95	2877.45	1445.27	0.733971	2940.94	0.900264
22	15.965	2868.71	1356.76	0.689021	2937.84	0.899314
23	15.98	2859.97	1256.56	0.638136	2834.1	0.867558
24	15.995	2851.23	1155.21	0.586666	2708.59	0.829139
25	16.01	2842.49	1032.02	0.524106	2620.2	0.80208
26	16.025	2833.75	894.605	0.45432	2457.46	0.752264
27	16.04	2825.01	757.552	0.384718	2282.19	0.69861
28	16.055	2816.27	634.304	0.322128	2130.79	0.652264
29	16.07	2807.53	503.338	0.255617	1924.17	0.589015
30	16.085	2798.78	390.388	0.198256	1751.52	0.536166
31	16.1	2790.04	299.883	0.152294	1536.71	0.470409
32	16.115	2781.3	244.37	0.124102	1374.96	0.420894
33	16.13	2772.56	187.342	0.0951405	1267.33	0.387948
34	16.145	2763.82	154.843	0.0786361	1089.35	0.333465
35	16.16	2755.08	131.66	0.0668628	983.244	0.300985
36	16.175	2746.34	105.512	0.0535837	899.829	0.27545
37	16.19	2737.6	88.948	0.0451717	761.043	0.232966
38	16.205	2728.86	71.38	0.0362499	662.969	0.202944
39	16.22	2720.12	63.917	0.0324599	590.717	0.180827
40	16.235	2711.37	49.66	0.0252195	494.853	0.151482

## Sheet: figure2i
Group	Count	Frequency
WBC	5	0.277778
RBC	5	0.277778
WBC and RBC	3	0.166667
No Cell	5	0.277778

## Sheet: figure3h
Group	Age (days)	Vessel Cells	Non-Vessel Cells	Percentage Vessel Cells
Young	37	117	350	0.250535
	37	91	241	0.274096
	38	134	403	0.249534
	38	141	407	0.257299
	38	127	432	0.227191
	48	163	420	0.279588
	48	125	469	0.210438
	48	142	392	0.265918
Young Avg		130	389.25	0.251825
Young Stdev		21.02	68.83	0.023367
M. Aged	209	69	266	0.20597
	209	57	252	0.184466
	209	59	302	0.163435
	244	104	312	0.25
	244	129	413	0.238007
	244	100	313	0.242131
	246	93	350	0.209932
	246	114	384	0.228916
	246	101	399	0.202
M. Aged Avg		93.5556	346.222	0.211285
M. Aged Stdev		25.6288	349.75	0.030012
Old	630	90	382	0.190678
	630	86	315	0.214464
	630	81	285	0.221311
	631	115	312	0.269321
	631	73	273	0.210983
	631	101	412	0.196881
	632	91	344	0.209195
	632	135	475	0.221311
Old Avg		96.5	349.75	0.216768
Old Stdev		20.0713	69.0254	0.023831

## Sheet: figure3i
Endo_fpr	Endo_tpr		Pericyte_fpr	Pericyte_tpr		Unlabeled_fpr	Unlabeled_tpr
0	0		0	0		0	0
0.0111	0.2711		0.0018	0		0	0.0471
0.0111	0.2733		0.0018	0.0105		0	0.0588
0.0111	0.2755		0.0018	0.0211		0	0.0706
0.0111	0.2777		0.0018	0.0316		0	0.0824
0.0111	0.2798		0.0018	0.0421		0	0.0941
0.0111	0.282		0.0018	0.0526		0	0.1059
0.0111	0.2842		0.0018	0.0632		0	0.1176
0.0111	0.2863		0.0018	0.0737		0	0.1294
0.0111	0.2885		0.0037	0.0737		0.0018	0.1294
0.0111	0.2907		0.0055	0.0737		0.0018	0.1412
0.0111	0.2928		0.0055	0.0842		0.0018	0.1529
0.0111	0.295		0.0073	0.0842		0.0018	0.1647
0.0111	0.2972		0.0073	0.0947		0.0018	0.1765
0.0111	0.2993		0.0092	0.0947		0.0018	0.1882
0.0111	0.3015		0.0092	0.1053		0.0018	0.2
0.0111	0.3037		0.0092	0.1158		0.0018	0.2118
0.0111	0.3059		0.0092	0.1263		0.0018	0.2235
0.0111	0.308		0.0092	0.1368		0.0018	0.2353
0.0111	0.3102		0.0092	0.1474		0.0018	0.2471
0.0111	0.3145		0.0092	0.1579		0.0018	0.2588
0.0111	0.3167		0.0092	0.1684		0.0018	0.2706
0.0111	0.3189		0.011	0.1684		0.0036	0.2706
0.0111	0.321		0.011	0.1789		0.0036	0.2824
0.0111	0.3232		0.011	0.1895		0.0036	0.2941
0.0111	0.3254		0.011	0.2		0.0036	0.3059
0.0111	0.3275		0.011	0.2105		0.0036	0.3176
0.0111	0.3319		0.011	0.2211		0.0036	0.3294
0.0111	0.3341		0.011	0.2316		0.0036	0.3412
0.0111	0.3362		0.0128	0.2316		0.0036	0.3529
0.0111	0.3384		0.0128	0.2421		0.0036	0.3647
0.0111	0.3406		0.0128	0.2526		0.0036	0.3765
0.0111	0.3427		0.0128	0.2632		0.0054	0.3765
0.0111	0.3449		0.0128	0.2737		0.0054	0.3882
0.0111	0.3492		0.0128	0.2842		0.0054	0.4
0.0111	0.3514		0.0147	0.2842		0.0054	0.4118
0.0111	0.3536		0.0165	0.2842		0.0054	0.4235
0.0111	0.3557		0.0165	0.2947		0.0054	0.4353
0.0111	0.3579		0.0165	0.3053		0.0054	0.4471
0.0111	0.3601		0.0165	0.3158		0.0054	0.4588
0.0111	0.3623		0.0165	0.3263		0.0072	0.4588
0.0111	0.3644		0.0183	0.3263		0.0072	0.4706
0.0111	0.3666		0.0183	0.3368		0.0072	0.4824
0.0111	0.3688		0.0183	0.3474		0.0072	0.4941
0.0111	0.3709		0.0183	0.3579		0.0072	0.5059
0.0111	0.3731		0.0201	0.3579		0.0072	0.5176
0.0111	0.3753		0.0201	0.3684		0.0072	0.5294
0.0167	0.3753		0.0201	0.3789		0.0072	0.5412
0.0167	0.3774		0.0201	0.3895		0.0072	0.5529
0.0167	0.3796		0.0201	0.4		0.0072	0.5647
0.0167	0.3818		0.0201	0.4105		0.0072	0.5765
0.0167	0.3839		0.0201	0.4211		0.009	0.5765
0.0167	0.3861		0.0201	0.4316		0.0108	0.5765
0.0167	0.3883		0.022	0.4316		0.0108	0.5882
0.0167	0.3905		0.022	0.4421		0.0108	0.6
0.0167	0.3926		0.022	0.4526		0.0108	0.6118
0.0167	0.3948		0.0238	0.4526		0.0126	0.6118
0.0167	0.397		0.0256	0.4526		0.0126	0.6235
0.0167	0.3991		0.0256	0.4632		0.0126	0.6353
0.0167	0.4013		0.0256	0.4737		0.0144	0.6353
0.0167	0.4035		0.0275	0.4737		0.0162	0.6353
0.0167	0.4056		0.0275	0.4842		0.0162	0.6471
0.0167	0.4078		0.0275	0.4947		0.0162	0.6588
0.0167	0.41		0.0293	0.4947		0.018	0.6588
0.0167	0.4121		0.0293	0.5053		0.018	0.6706
0.0167	0.4143		0.0293	0.5158		0.018	0.6824
0.0167	0.4187		0.0311	0.5158		0.0198	0.6824
0.0167	0.4208		0.0311	0.5263		0.0198	0.6941
0.0167	0.423		0.0311	0.5368		0.0216	0.6941
0.0167	0.4252		0.0311	0.5474		0.0216	0.7059
0.0167	0.4273		0.033	0.5474		0.0234	0.7059
0.0167	0.4295		0.0348	0.5474		0.0234	0.7176
0.0167	0.4317		0.0348	0.5579		0.0234	0.7294
0.0167	0.4338		0.0348	0.5684		0.0252	0.7294
0.0167	0.436		0.0348	0.5789		0.027	0.7294
0.0167	0.4382		0.0348	0.5895		0.027	0.7412
0.0167	0.4403		0.0348	0.6		0.027	0.7529
0.0167	0.4425		0.0348	0.6105		0.0288	0.7529
0.0167	0.4447		0.0348	0.6211		0.0306	0.7529
0.0167	0.4469		0.0348	0.6316		0.0306	0.7647
0.0167	0.449		0.0348	0.6421		0.0306	0.7765
0.0167	0.4534		0.0366	0.6421		0.0324	0.7765
0.0167	0.4577		0.0366	0.6526		0.0324	0.7882
0.0167	0.4599		0.0385	0.6526		0.0342	0.7882
0.0167	0.462		0.0385	0.6632		0.036	0.7882
0.0167	0.4642		0.0403	0.6632		0.0378	0.7882
0.0167	0.4664		0.0403	0.6737		0.0396	0.7882
0.0167	0.4685		0.0403	0.6842		0.0414	0.7882
0.0167	0.4707		0.0403	0.6947		0.0414	0.8
0.0167	0.4729		0.0403	0.7053		0.0414	0.8118
0.0167	0.4751		0.0421	0.7053		0.0432	0.8118
0.0167	0.4772		0.044	0.7053		0.045	0.8118
0.0167	0.4794		0.044	0.7158		0.0468	0.8118
0.0167	0.4816		0.044	0.7263		0.0486	0.8118
0.0167	0.4837		0.0458	0.7263		0.0504	0.8118
0.0167	0.4859		0.0476	0.7263		0.0522	0.8118
0.0167	0.4881		0.0476	0.7368		0.054	0.8118
0.0167	0.4902		0.0495	0.7368		0.0558	0.8118
0.0167	0.4924		0.0495	0.7474		0.0576	0.8118
0.0167	0.4946		0.0513	0.7474		0.0576	0.8235
0.0167	0.4967		0.0513	0.7579		0.0594	0.8235
0.0167	0.4989		0.0513	0.7684		0.0612	0.8235
0.0167	0.5011		0.0513	0.7789		0.0629	0.8235
0.0167	0.5033		0.0531	0.7789		0.0647	0.8235
0.0167	0.5054		0.0549	0.7789		0.0665	0.8235
0.0167	0.5076		0.0549	0.7895		0.0683	0.8235
0.0167	0.5098		0.0568	0.7895		0.0701	0.8235
0.0167	0.5119		0.0586	0.7895		0.0719	0.8235
0.0167	0.5141		0.0586	0.8		0.0737	0.8235
0.0167	0.5163		0.0586	0.8105		0.0755	0.8235
0.0167	0.5184		0.0586	0.8211		0.0773	0.8235
0.0167	0.5206		0.0604	0.8211		0.0791	0.8235
0.0167	0.5228		0.0623	0.8211		0.0791	0.8353
0.0167	0.5249		0.0623	0.8316		0.0809	0.8353
0.0167	0.5271		0.0623	0.8421		0.0827	0.8353
0.0167	0.5293		0.0641	0.8421		0.0845	0.8353
0.0167	0.5315		0.0659	0.8421		0.0863	0.8353
0.0167	0.5336		0.0678	0.8421		0.0881	0.8353
0.0167	0.5358		0.0678	0.8526		0.0899	0.8353
0.0167	0.538		0.0696	0.8526		0.0899	0.8471
0.0167	0.5401		0.0714	0.8526		0.0917	0.8471
0.0167	0.5423		0.0714	0.8632		0.0935	0.8471
0.0167	0.5445		0.0733	0.8632		0.0953	0.8471
0.0167	0.5466		0.0733	0.8737		0.0971	0.8471
0.0167	0.5488		0.0751	0.8737		0.0971	0.8588
0.0167	0.551		0.0751	0.8842		0.0989	0.8588
0.0167	0.5531		0.0769	0.8842		0.1007	0.8588
0.0167	0.5553		0.0788	0.8842		0.1025	0.8588
0.0167	0.5575		0.0788	0.8947		0.1025	0.8706
0.0167	0.5618		0.0806	0.8947		0.1025	0.8824
0.0167	0.564		0.0824	0.8947		0.1025	0.8941
0.0167	0.5662		0.0842	0.8947		0.1043	0.8941
0.0167	0.5683		0.0842	0.9053		0.1061	0.8941
0.0167	0.5705		0.0861	0.9053		0.1079	0.8941
0.0167	0.5727		0.0879	0.9053		0.1097	0.8941
0.0167	0.5748		0.0897	0.9053		0.1115	0.8941
0.0167	0.577		0.0897	0.9158		0.1133	0.8941
0.0167	0.5792		0.0916	0.9158		0.1151	0.8941
0.0167	0.5813		0.0934	0.9158		0.1169	0.8941
0.0167	0.5835		0.0952	0.9158		0.1187	0.8941
0.0167	0.5857		0.0971	0.9158		0.1205	0.8941
0.0167	0.5879		0.0989	0.9158		0.1223	0.8941
0.0167	0.59		0.1007	0.9158		0.1241	0.8941
0.0167	0.5922		0.1026	0.9158		0.1259	0.8941
0.0167	0.5944		0.1044	0.9158		0.1277	0.8941
0.0167	0.5965		0.1062	0.9158		0.1295	0.8941
0.0167	0.5987		0.1081	0.9158		0.1313	0.8941
0.0167	0.6009		0.1099	0.9158		0.1331	0.8941
0.0167	0.603		0.1099	0.9263		0.1349	0.8941
0.0167	0.6052		0.1117	0.9263		0.1367	0.8941
0.0167	0.6074		0.1136	0.9263		0.1385	0.8941
0.0167	0.6095		0.1154	0.9263		0.1403	0.8941
0.0167	0.6117		0.1172	0.9263		0.1421	0.8941
0.0167	0.6139		0.119	0.9263		0.1439	0.8941
0.0167	0.6161		0.1209	0.9263		0.1457	0.8941
0.0167	0.6182		0.1227	0.9263		0.1475	0.8941
0.0167	0.6204		0.1245	0.9263		0.1493	0.8941
0.0167	0.6226		0.1264	0.9263		0.1511	0.8941
0.0167	0.6247		0.1282	0.9263		0.1529	0.8941
0.0167	0.6269		0.1282	0.9368		0.1547	0.8941
0.0167	0.6291		0.13	0.9368		0.1565	0.8941
0.0167	0.6312		0.1319	0.9368		0.1583	0.8941
0.0167	0.6334		0.1337	0.9368		0.1601	0.8941
0.0167	0.6356		0.1355	0.9368		0.1619	0.8941
0.0167	0.6377		0.1374	0.9368		0.1619	0.9059
0.0167	0.6399		0.1392	0.9368		0.1637	0.9059
0.0167	0.6421		0.1392	0.9474		0.1655	0.9059
0.0167	0.6443		0.141	0.9474		0.1673	0.9059
0.0222	0.6443		0.1429	0.9474		0.1691	0.9059
0.0222	0.6464		0.1447	0.9474		0.1709	0.9059
0.0222	0.6486		0.1465	0.9474		0.1727	0.9059
0.0222	0.6508		0.1484	0.9474		0.1745	0.9059
0.0222	0.6529		0.1502	0.9474		0.1763	0.9059
0.0222	0.6551		0.152	0.9474		0.1781	0.9059
0.0222	0.6573		0.1538	0.9474		0.1799	0.9059
0.0222	0.6594		0.1557	0.9474		0.1817	0.9059
0.0222	0.6616		0.1575	0.9474		0.1835	0.9059
0.0222	0.6638		0.1593	0.9474		0.1853	0.9059
0.0222	0.6659		0.1593	0.9579		0.1871	0.9059
0.0222	0.6681		0.1612	0.9579		0.1871	0.9176
0.0222	0.6703		0.163	0.9579		0.1888	0.9176
0.0222	0.6725		0.1648	0.9579		0.1906	0.9176
0.0222	0.6746		0.1648	0.9684		0.1924	0.9176
0.0222	0.6768		0.1667	0.9684		0.1942	0.9176
0.0222	0.679		0.1685	0.9684		0.196	0.9176
0.0222	0.6811		0.1703	0.9684		0.1978	0.9176
0.0222	0.6833		0.1722	0.9684		0.1996	0.9176
0.0222	0.6855		0.174	0.9684		0.2014	0.9176
0.0222	0.6876		0.1758	0.9684		0.2032	0.9176
0.0222	0.6898		0.1777	0.9684		0.205	0.9176
0.0222	0.692		0.1795	0.9684		0.2068	0.9176
0.0222	0.6941		0.1813	0.9684		0.2086	0.9176
0.0222	0.6963		0.1832	0.9684		0.2104	0.9176
0.0222	0.6985		0.185	0.9684		0.2122	0.9176
0.0222	0.7007		0.1868	0.9684		0.214	0.9176
0.0222	0.7028		0.1886	0.9684		0.2158	0.9176
0.0222	0.705		0.1905	0.9684		0.2176	0.9176
0.0222	0.7072		0.1923	0.9684		0.2194	0.9176
0.0222	0.7093		0.1941	0.9684		0.2212	0.9176
0.0222	0.7115		0.196	0.9684		0.223	0.9176
0.0222	0.7137		0.1978	0.9684		0.223	0.9294
0.0222	0.7158		0.1996	0.9684		0.223	0.9412
0.0222	0.718		0.2015	0.9684		0.2248	0.9412
0.0222	0.7202		0.2033	0.9684		0.2266	0.9412
0.0222	0.7223		0.2051	0.9684		0.2284	0.9412
0.0222	0.7245		0.207	0.9684		0.2302	0.9412
0.0222	0.7267		0.2088	0.9684		0.232	0.9412
0.0222	0.7289		0.2106	0.9684		0.2338	0.9412
0.0222	0.731		0.2125	0.9684		0.2356	0.9412
0.0222	0.7332		0.2143	0.9684		0.2374	0.9412
0.0222	0.7354		0.2161	0.9684		0.2392	0.9412
0.0222	0.7375		0.2161	0.9789		0.241	0.9412
0.0222	0.7397		0.2179	0.9789		0.2428	0.9412
0.0222	0.7419		0.2198	0.9789		0.2446	0.9412
0.0222	0.744		0.2216	0.9789		0.2464	0.9412
0.0222	0.7462		0.2234	0.9789		0.2482	0.9412
0.0222	0.7484		0.2253	0.9789		0.25	0.9412
0.0222	0.7505		0.2271	0.9789		0.2518	0.9412
0.0222	0.7527		0.2289	0.9789		0.2536	0.9412
0.0222	0.7549		0.2308	0.9789		0.2554	0.9412
0.0222	0.757		0.2326	0.9789		0.2554	0.9529
0.0222	0.7592		0.2344	0.9789		0.2572	0.9529
0.0222	0.7614		0.2363	0.9789		0.259	0.9529
0.0222	0.7636		0.2381	0.9789		0.2608	0.9529
0.0222	0.7657		0.2399	0.9789		0.2626	0.9529
0.0222	0.7679		0.2418	0.9789		0.2644	0.9529
0.0222	0.7701		0.2436	0.9789		0.2662	0.9529
0.0222	0.7722		0.2454	0.9789		0.268	0.9529
0.0222	0.7744		0.2473	0.9789		0.2698	0.9529
0.0278	0.7744		0.2491	0.9789		0.2716	0.9529
0.0278	0.7766		0.2509	0.9789		0.2734	0.9529
0.0278	0.7787		0.2527	0.9789		0.2752	0.9529
0.0278	0.7809		0.2546	0.9789		0.277	0.9529
0.0278	0.7831		0.2564	0.9789		0.2788	0.9529
0.0278	0.7852		0.2582	0.9789		0.2806	0.9529
0.0278	0.7874		0.2601	0.9789		0.2824	0.9529
0.0278	0.7896		0.2619	0.9789		0.2842	0.9529
0.0278	0.7918		0.2637	0.9789		0.286	0.9529
0.0278	0.7939		0.2656	0.9789		0.2878	0.9529
0.0278	0.7961		0.2674	0.9789		0.2896	0.9529
0.0278	0.7983		0.2692	0.9789		0.2914	0.9529
0.0278	0.8004		0.2711	0.9789		0.2932	0.9529
0.0278	0.8026		0.2729	0.9789		0.295	0.9529
0.0278	0.8048		0.2747	0.9789		0.2968	0.9529
0.0278	0.8069		0.2766	0.9789		0.2986	0.9529
0.0278	0.8091		0.2784	0.9789		0.3004	0.9529
0.0278	0.8113		0.2802	0.9789		0.3022	0.9529
0.0278	0.8134		0.2821	0.9789		0.304	0.9529
0.0278	0.8156		0.2839	0.9789		0.3058	0.9529
0.0278	0.8178		0.2857	0.9789		0.3076	0.9529
0.0278	0.82		0.2875	0.9789		0.3094	0.9529
0.0278	0.8221		0.2894	0.9789		0.3112	0.9529
0.0333	0.8221		0.2912	0.9789		0.3129	0.9529
0.0333	0.8243		0.293	0.9789		0.3147	0.9529
0.0333	0.8265		0.2949	0.9789		0.3165	0.9529
0.0333	0.8286		0.2967	0.9789		0.3183	0.9529
0.0333	0.8308		0.2985	0.9789		0.3201	0.9529
0.0333	0.833		0.3004	0.9789		0.3219	0.9529
0.0333	0.8351		0.3022	0.9789		0.3237	0.9529
0.0333	0.8373		0.304	0.9789		0.3255	0.9529
0.0333	0.8395		0.3059	0.9789		0.3273	0.9529
0.0333	0.8416		0.3077	0.9789		0.3291	0.9529
0.0333	0.8438		0.3095	0.9789		0.3309	0.9529
0.0333	0.846		0.3114	0.9789		0.3327	0.9529
0.0333	0.8482		0.3132	0.9789		0.3345	0.9529
0.0333	0.8503		0.315	0.9789		0.3363	0.9529
0.0333	0.8525		0.3168	0.9789		0.3381	0.9529
0.0333	0.8547		0.3187	0.9789		0.3399	0.9529
0.0333	0.8568		0.3205	0.9789		0.3417	0.9529
0.0333	0.859		0.3223	0.9789		0.3435	0.9529
0.0389	0.859		0.3242	0.9789		0.3453	0.9529
0.0389	0.8612		0.326	0.9789		0.3471	0.9529
0.0444	0.8612		0.3278	0.9789		0.3489	0.9529
0.0444	0.8633		0.3297	0.9789		0.3507	0.9529
0.0444	0.8655		0.3315	0.9789		0.3525	0.9529
0.0444	0.8677		0.3315	0.9895		0.3543	0.9529
0.05	0.8677		0.3333	0.9895		0.3561	0.9529
0.05	0.8698		0.3352	0.9895		0.3579	0.9529
0.05	0.872		0.337	0.9895		0.3597	0.9529
0.05	0.8742		0.3388	0.9895		0.3615	0.9529
0.05	0.8764		0.3407	0.9895		0.3633	0.9529
0.05	0.8785		0.3425	0.9895		0.3651	0.9529
0.05	0.8807		0.3443	0.9895		0.3669	0.9529
0.05	0.8829		0.3462	0.9895		0.3687	0.9529
0.05	0.885		0.348	0.9895		0.3705	0.9529
0.05	0.8872		0.3498	0.9895		0.3723	0.9529
0.05	0.8894		0.3516	0.9895		0.3741	0.9529
0.05	0.8915		0.3535	0.9895		0.3759	0.9529
0.05	0.8937		0.3553	0.9895		0.3777	0.9529
0.05	0.8959		0.3571	0.9895		0.3795	0.9529
0.05	0.898		0.359	0.9895		0.3813	0.9529
0.05	0.9002		0.3608	0.9895		0.3831	0.9529
0.05	0.9024		0.3626	0.9895		0.3849	0.9529
0.05	0.9046		0.3645	0.9895		0.3867	0.9529
0.05	0.9067		0.3663	0.9895		0.3885	0.9529
0.05	0.9089		0.3681	0.9895		0.3903	0.9529
0.05	0.9111		0.37	0.9895		0.3921	0.9529
0.05	0.9132		0.3718	0.9895		0.3939	0.9529
0.05	0.9154		0.3736	0.9895		0.3957	0.9529
0.05	0.9176		0.3755	0.9895		0.3975	0.9529
0.05	0.9197		0.3773	0.9895		0.3993	0.9529
0.05	0.9219		0.3791	0.9895		0.4011	0.9529
0.05	0.9241		0.381	0.9895		0.4029	0.9529
0.05	0.9262		0.3828	0.9895		0.4047	0.9529
0.05	0.9284		0.3846	0.9895		0.4065	0.9529
0.05	0.9306		0.3864	0.9895		0.4083	0.9529
0.0556	0.9306		0.3883	0.9895		0.4101	0.9529
0.0556	0.9328		0.3901	0.9895		0.4119	0.9529
0.0556	0.9349		0.3919	0.9895		0.4137	0.9529
0.0611	0.9349		0.3938	0.9895		0.4155	0.9529
0.0611	0.9371		0.3956	0.9895		0.4173	0.9529
0.0611	0.9393		0.3974	0.9895		0.4191	0.9529
0.0611	0.9414		0.3993	0.9895		0.4209	0.9529
0.0611	0.9436		0.4011	0.9895		0.4227	0.9529
0.0667	0.9436		0.4029	0.9895		0.4245	0.9529
0.0722	0.9436		0.4048	0.9895		0.4263	0.9529
0.0722	0.9458		0.4066	0.9895		0.4281	0.9529
0.0722	0.9479		0.4084	0.9895		0.4299	0.9529
0.0722	0.9501		0.4103	0.9895		0.4317	0.9529
0.0722	0.9523		0.4121	0.9895		0.4335	0.9529
0.0778	0.9523		0.4139	0.9895		0.4353	0.9529
0.0778	0.9544		0.4158	0.9895		0.4371	0.9529
0.0778	0.9566		0.4176	0.9895		0.4388	0.9529
0.0778	0.9588		0.4194	0.9895		0.4406	0.9529
0.0778	0.961		0.4212	0.9895		0.4424	0.9529
0.0833	0.961		0.4231	0.9895		0.4442	0.9529
0.0889	0.961		0.4249	0.9895		0.446	0.9529
0.0889	0.9631		0.4267	0.9895		0.4478	0.9529
0.0944	0.9631		0.4286	0.9895		0.4496	0.9529
0.1	0.9631		0.4304	0.9895		0.4514	0.9529
0.1056	0.9631		0.4322	0.9895		0.4532	0.9529
0.1111	0.9631		0.4341	0.9895		0.455	0.9529
0.1167	0.9631		0.4359	0.9895		0.4568	0.9529
0.1222	0.9631		0.4377	0.9895		0.4586	0.9529
0.1278	0.9631		0.4414	0.9895		0.4604	0.9529
0.1333	0.9631		0.4432	0.9895		0.4622	0.9529
0.1333	0.9653		0.4451	0.9895		0.4622	0.9647
0.1333	0.9675		0.4469	0.9895		0.464	0.9647
0.1389	0.9675		0.4487	0.9895		0.4676	0.9647
0.1444	0.9675		0.4505	0.9895		0.4694	0.9647
0.1444	0.9696		0.4524	0.9895		0.4712	0.9647
0.15	0.9696		0.4542	0.9895		0.473	0.9647
0.1556	0.9696		0.456	0.9895		0.4748	0.9647
0.1611	0.9696		0.4579	0.9895		0.4766	0.9647
0.1667	0.9696		0.4597	0.9895		0.4784	0.9647
0.1722	0.9696		0.4615	0.9895		0.4802	0.9647
0.1778	0.9696		0.4634	0.9895		0.482	0.9647
0.1833	0.9696		0.4652	0.9895		0.4838	0.9647
0.1833	0.9718		0.467	0.9895		0.4856	0.9647
0.1833	0.974		0.4689	0.9895		0.4874	0.9647
0.1889	0.974		0.4725	0.9895		0.4892	0.9647
0.1889	0.9761		0.4744	0.9895		0.491	0.9647
0.1944	0.9761		0.4762	0.9895		0.4928	0.9647
0.2	0.9761		0.478	0.9895		0.4946	0.9647
0.2056	0.9761		0.4799	0.9895		0.4964	0.9647
0.2111	0.9761		0.4817	0.9895		0.4982	0.9647
0.2167	0.9761		0.4835	0.9895		0.5	0.9647
0.2167	0.9783		0.4853	0.9895		0.5018	0.9647
0.2222	0.9783		0.4872	0.9895		0.5036	0.9647
0.2278	0.9783		0.489	0.9895		0.5054	0.9647
0.2333	0.9783		0.4908	0.9895		0.5072	0.9647
0.2389	0.9783		0.4927	0.9895		0.509	0.9647
0.2444	0.9783		0.4945	0.9895		0.5108	0.9647
0.25	0.9783		0.4963	0.9895		0.5126	0.9647
0.2556	0.9783		0.4982	0.9895		0.5144	0.9647
0.2556	0.9805		0.5	0.9895		0.5162	0.9647
0.2611	0.9805		0.5018	0.9895		0.518	0.9647
0.2667	0.9805		0.5037	0.9895		0.5198	0.9647
0.2722	0.9805		0.5055	0.9895		0.5216	0.9647
0.2778	0.9805		0.5073	0.9895		0.5234	0.9647
0.2833	0.9805		0.5092	0.9895		0.527	0.9647
0.2889	0.9805		0.511	0.9895		0.5288	0.9647
0.2944	0.9805		0.5128	0.9895		0.5306	0.9647
0.3	0.9805		0.5147	0.9895		0.5324	0.9647
0.3056	0.9805		0.5165	0.9895		0.5342	0.9647
0.3111	0.9805		0.5183	0.9895		0.536	0.9647
0.3167	0.9805		0.5201	0.9895		0.5378	0.9647
0.3167	0.9826		0.522	0.9895		0.5396	0.9647
0.3167	0.9848		0.5238	0.9895		0.5414	0.9647
0.3222	0.9848		0.5256	0.9895		0.5432	0.9647
0.3278	0.9848		0.5275	0.9895		0.545	0.9647
0.3333	0.9848		0.5293	0.9895		0.5468	0.9647
0.3389	0.9848		0.5311	0.9895		0.5486	0.9647
0.3444	0.9848		0.533	0.9895		0.5504	0.9647
0.35	0.9848		0.5366	0.9895		0.5522	0.9647
0.3556	0.9848		0.5385	0.9895		0.554	0.9647
0.3556	0.987		0.5403	0.9895		0.5558	0.9647
0.3611	0.987		0.5421	0.9895		0.5594	0.9647
0.3611	0.9892		0.544	0.9895		0.5612	0.9647
0.3667	0.9892		0.5476	0.9895		0.5629	0.9647
0.3722	0.9892		0.5495	0.9895		0.5647	0.9647
0.3778	0.9892		0.5513	0.9895		0.5665	0.9647
0.3833	0.9892		0.5531	0.9895		0.5683	0.9647
0.3889	0.9892		0.5549	0.9895		0.5701	0.9647
0.3944	0.9892		0.5568	0.9895		0.5719	0.9647
0.4	0.9892		0.5586	0.9895		0.5737	0.9647
0.4056	0.9892		0.5604	0.9895		0.5755	0.9647
0.4111	0.9892		0.5623	0.9895		0.5773	0.9647
0.4167	0.9892		0.5641	0.9895		0.5791	0.9647
0.4222	0.9892		0.5659	0.9895		0.5809	0.9647
0.4278	0.9892		0.5678	0.9895		0.5845	0.9647
0.4333	0.9892		0.5696	0.9895		0.5863	0.9647
0.4389	0.9892		0.5714	0.9895		0.5881	0.9647
0.4444	0.9892		1	1		0.5899	0.9647
0.45	0.9892					0.5917	0.9647
0.4556	0.9892					0.5935	0.9647
0.4556	0.9913					0.5953	0.9647
0.4611	0.9913					0.5971	0.9647
0.4667	0.9913					0.5989	0.9647
0.4722	0.9913					0.6007	0.9647
0.4778	0.9913					0.6025	0.9647
0.4833	0.9913					0.6043	0.9647
0.4889	0.9913					0.6079	0.9647
0.4944	0.9913					0.6097	0.9647
0.5	0.9913					0.6115	0.9647
0.5056	0.9913					0.6133	0.9647
0.5111	0.9913					0.6151	0.9647
0.5167	0.9913					0.6169	0.9647
0.5222	0.9913					0.6187	0.9647
0.5278	0.9913					0.6205	0.9647
0.5333	0.9913					0.6223	0.9647
0.5389	0.9913					0.6241	0.9647
0.5444	0.9913					0.6259	0.9647
0.55	0.9913					0.6277	0.9647
0.5556	0.9913					0.6295	0.9647
0.5611	0.9913					0.6331	0.9647
0.5611	0.9935					0.6349	0.9647
0.5667	0.9935					0.6367	0.9647
0.5722	0.9935					0.6385	0.9647
0.5778	0.9935					0.6403	0.9647
0.5833	0.9935					0.6421	0.9647
0.5889	0.9935					0.6457	0.9647
0.5944	0.9935					0.6475	0.9647
0.6	0.9935					0.6493	0.9647
0.6056	0.9935					0.6511	0.9647
0.6111	0.9935					0.6529	0.9647
0.6167	0.9935					0.6547	0.9647
0.6222	0.9935					0.6565	0.9647
0.6278	0.9935					0.6583	0.9647
0.6333	0.9935					0.6601	0.9647
0.6389	0.9935					0.6619	0.9647
0.6444	0.9935					0.6637	0.9647
0.6444	0.9957					0.6655	0.9647
0.65	0.9957					0.6673	0.9647
0.6556	0.9957					0.6691	0.9647
0.6611	0.9957					0.6709	0.9647
0.6667	0.9957					0.6727	0.9647
0.6722	0.9957					0.6745	0.9647
0.6778	0.9957					0.6763	0.9647
0.6833	0.9957					1	1
0.6889	0.9957
0.6944	0.9957
0.7	0.9957
0.7056	0.9957
0.7111	0.9957
0.7167	0.9957
0.7222	0.9957
0.7278	0.9957
0.7333	0.9957
0.7389	0.9957
0.7444	0.9957
0.75	0.9957
0.7556	0.9957
0.7556	0.9978
0.7611	0.9978
0.7667	0.9978
0.7667	1
0.7722	1
0.7778	1
0.7833	1
0.7889	1
0.7944	1
0.8	1
0.8056	1
0.8111	1
0.8167	1
0.8222	1
0.8278	1
0.8333	1
0.8389	1
0.8444	1
0.85	1
0.8556	1
0.8611	1
0.8667	1
0.8722	1
0.8778	1
0.8833	1
0.8889	1
0.8944	1
0.9	1
0.9056	1
0.9111	1
0.9167	1
0.9222	1
0.9278	1
0.9333	1
0.9389	1
0.9444	1
0.95	1
1	1

## Sheet: figure3j
# trees	Error		OOB Importance	Metric
1	0.2324		2.3738	Sphericity
2	0.2168		1.5551	% Overlap
3	0.1856		1.2106	ESD
4	0.1794		1.1848	Volume
5	0.1591		1.1664	ESA
6	0.1466		1.096	Distance
7	0.1357		0.8054	ELA
8	0.1357		0.6501	SA
9	0.1264		0.5698	Direction
10	0.131		0.4478	ESLA
11	0.1232
12	0.1154
13	0.1217
14	0.1201
15	0.1201
16	0.117
17	0.1217
18	0.117
19	0.1186
20	0.117
21	0.117
22	0.1139
23	0.1108
24	0.1123
25	0.1123
26	0.1139
27	0.1139
28	0.1154
29	0.1139
30	0.1092
31	0.1139
32	0.1154
33	0.1123
34	0.1123
35	0.1123
36	0.1108
37	0.1139
38	0.1092
39	0.1123
40	0.1108
41	0.1092
42	0.1061
43	0.1076
44	0.1076
45	0.1076
46	0.1076
47	0.1061
48	0.103
49	0.1045
50	0.1045
51	0.1045
52	0.103
53	0.1045
54	0.103
55	0.1045
56	0.103
57	0.1014
58	0.103
59	0.1014
60	0.103
61	0.1014
62	0.1014
63	0.1014
64	0.1014
65	0.0983
66	0.0983
67	0.0967
68	0.0998
69	0.0998
70	0.1014
71	0.0998
72	0.1014
73	0.103
74	0.1045
75	0.1045
76	0.1045
77	0.103
78	0.0983
79	0.1014
80	0.1014
81	0.103
82	0.103
83	0.1014
84	0.103
85	0.1014
86	0.103
87	0.103
88	0.103
89	0.1014
90	0.1014
91	0.103
92	0.1061
93	0.1045
94	0.1045
95	0.1061
96	0.103
97	0.103
98	0.103
99	0.1076
100	0.1061
